# Supplementary material for: Bringing the Tiger Back from the Brink—The Six Percent Solution
Source: PLoS Biol. 2010 Sep 14;8(9):e1000485. doi: 10.1371/journal.pbio.1000485 (PMC2939024; doi:10.1371/journal.pbio.1000485)
Supplement: Table S1 — Source sites listed by country. (0.07 MB XLS) [file pbio.1000485.s001.xls]

## Sheet: SS Main Table
	SOURCE SITES BY COUNTRY
	Source Site	Source area km2	Estimated cost for protection and monitoring (US$)2	Cost/km2	Present expenditure (US$)2	Current tiger density3	Potential tiger density4	Current population size	Potential population size	Current to potential difference	Reference for tiger densities
	INDIA1
1	Anamalai/Parambikulam	1304	1.97947e+06	1518	1979472	6	7.5	78.24	97.8	20	Local estimates
2	Bandhavgarh	448	444752	992.75	444752	12	12	53.76	53.76	0	[1]
3	Bhadra	492	701395	1425.6	701395	3.42	12	16.8264	59.04	71.5	[2]
4	BR Temple	580	880440	1518	880440	6	12	34.8	69.6	50	Local estimates
5	Corbett	521	742738	1425.6	742738	22	16	114.62	83.36	-37.5	[1]
6	Dudhwa/Kishenpur/Katernia Ghat	750	1069200	1425.6	1.5924e+06	6	16	45	120	62.5	[1]
7	Kalakad Mundanthurai+Shendurney	903	1.37075e+06	1518	1370754	1.5	4	13.545	36.12	62.5	[1]
8	Kanha (includes Mukki, Supkhar, Phen)	1050	1.04239e+06	992.75	1.04239e+06	8	12	84	126	33.3333	[1]
9	Kaziranga	490	873180	1782	873180	16.8	18	82.32	88.2	6.66667	[2]
10	Melghat	788	936144	1188	910008	6.7	10	52.796	78.8	33	[2]
11	Nagarahole/Bandipur/Mudumulai	1855	2.64449e+06	1425.6	2644488	10	12	203.1	228	10.9211	[2]
12	Pench (Maharashtra/Madhya Pradesh)	667	662164	992.75	662164	8	12	40.811	80.04	49.0117	[1,2]
13	Periyar	925	1.40415e+06	1518	1404150	2.3	6	21.275	55.5	61.6667	[1]
14	Rajaji	820	814055	992.75	814055	2.5	12	20.5	98.4	79.1667	[3]
15	Ranthambore	392	389158	992.75	389158	11.46	10	44.9232	39.2	-14.6	[2]
16	Similipal	845	1.28271e+06	1518	759000	2.2	12	18.59	101.4	81.6667	[1]
17	Sunderbans	2585	4.77708e+06	1848	4777080	0.84	7	21.714	180.95	88	[2]
18	Tadoba Andhari	625	620469	992.75	620469	3.3	12	20.625	75	72.5	[2]
	THAILAND
19	Huai Kha Khaeng and Thung Yai Naresuan	6424	6190000	963.574	1600000	2.4	8	154.176	513.92	70	WCS Thailand, unpubl data
20	Kaeng Krachan/Kuiburi	3884	3326000	856.334	1200000	0.8	5	31.072	194.2	84	WWF Thailand, unpubl data
	MALAYSIA
21	Endau Rompin (Johor and Pahang)	3558	4.01821e+06	1129.34	580000	0.7	2.3	24.906	81.834	69.5652	WCS Malaysia, unpubl data
22	Taman Negara National Park	4343	3066120	705.991	1513000	1.7	2	73.831	86.86	15	[4]
23	Belum-Temenggor Forest	3546	2503476	706	360000	1.8	2.9	63.828	102.834	37.931	[5]
	INDONESIA
	Leuser - Ulu Masen					0.6	2.3	61.1434	234.383	73.913	Various sources
24	Ulu Masen	4380.97	3.12565e+06	713.46	see SS 31 for total
25	South Aceh	5809.6	3.33518e+06	574.08
	Kerinci Seblat					2.2	3.8	139.654	241.22	42.1053	Various sources
26	North Kerinci	1450.32	1.5291e+06	1054.32	see SS 31 for total
27	Central Kerinci	2350.5	2.06947e+06	880.44
28	South Kerinci	2547.09	1.96487e+06	771.42
	Bukit Tiga Puluh										Various sources
29	Bukit Tiga Puluh	1446.97	1.43646e+06	992.736	see SS 31 for total	2.9	4.6	41.9623	66.5608	36.9565
	Bukit Barisan Selatan/Bukit Balai Rejang Selatan					1.8	2.5	49.5045	68.7562	28	Various sources
30	Bukit Balai Rejang	1244.66	1.54694e+06	1242.86
31	Bukit Barisan Selatan	1505.59	1.54734e+06	1027.73	14000000
	LAO PDR
32	Nam Et-Phou Louey	5959.72	1756287	294.693	280000	0.45	5	26.8187	297.986	91	[6]
	BANGLADESH
33	Sundarbans	4000	5054000	1263.5	1750000	7.5	10.5	300	420	28.5714	[7,8], JLD Smith, pers comm
	NEPAL
34	Chitwan/Parsa	1657	2.95277e+06	1782	929648	5.73325	10	95	165.7	42.6675	[9], Bivash Pandav, pers comm
35	Bardia	909	1.61984e+06	1782	334500	1.9802	10	18	90.9	80.198	[9], Bivash Pandav, pers comm
36	Shuklaphanta	305	543510	1782	76000	2.62295	15	8	45.75	82.5137	[9], Bivash Pandav, pers comm
	RUSSIA
37	Sikhote-Alinskii/Udegeyskaya	5056	3.81106e+06	753.769	1700224	0.54	0.94	35	54	35.1852	[10]
38	Leopardovyi/Kedrovaya Pad'	2005.24	3.46846e+06	1729.7	121546	0.349085	1.5	7	24	70.8333	[11]
39	Ussuriiskii	409	311863	762.502	149151	1.2	1.5	5	7	28.5714	[12]
40	Lazovskii/Zov Tigra	2023	1414482	699.2	266535	0.56	1.29	12	28	57.1429	[12]
41	Anyuiskii	4271.72	2708814	634.127	197695	0.2	0.5	8	20	60	[12]
42	Botchinskii	3051	350966	115.033	43203.4	0.1	0.5	4	20	80	[12]
	TOTALS	88177.4	8.22856e+07		4.77096e+07			2126.34	4435.07
1	India was the only country where present expenditure matched or surpassed estimated costs for effective protection and monitoring.
2	For estimated costs and expenditures, see Text S2.
3	Tiger numbers/100 km2
4	Potential tiger numbers estimated from large ungulate density and presumed tiger:prey ratio of 1:500 [20]
